# Supplementary material for: Sensitive Electrochemical Biosensor for Rapid Screening of Tumor Biomarker TP53 Gene Mutation Hotspot
Source: Biosensors (Basel). 2022 Aug 19;12(8):658. doi: 10.3390/bios12080658 (PMC9406039; doi:10.3390/bios12080658)
Supplement: Supplementary file 1 [file biosensors-12-00658-s001.zip]

Archive with 1 entries (1 files):
- biosensors-1849412-supplementary.pdf
